# Supplementary material for: A remarkable assemblage of petroglyphs and dinosaur footprints in Northeast Brazil
Source: Sci Rep. 2024 Mar 19;14:6528. doi: 10.1038/s41598-024-56479-3 (PMC10948842; doi:10.1038/s41598-024-56479-3)
Supplement: Supplementary file 1 — Supplementary Information. [file 41598_2024_56479_MOESM1_ESM.bib]

% Generated by Paperpile. Check out https://paperpile.com for more information.
% BibTeX export options can be customized via Settings -> BibTeX.

% The entry below contains non-ASCII chars that could not be converted
% to a LaTeX equivalent.
@PHDTHESIS{Magalhaes2011-px,
  title  = "A arte rupestre do centro-norte do Piau{\'\i}: ind{\'\i}cios de
            narrativas ic{\^o}nicas. 457 f",
  author = "Magalh{\~a}es, S{\^o}nia Maria Campelo",
  year   =  2011,
  school = "Tese (Doutorado em Hist{\'o}ria). Universidade Federal Fluminense,
            Niter{\'o}i, Rio …"
}

@ARTICLE{Mayor2001-lv,
  title     = "The folklore of footprints in stone: From classical antiquity to
               the present",
  author    = "Mayor, Adrienne and Sarjeant, William A S",
  abstract  = "Since classical times and earlier, footprints in stone have
               intrigued humanity. Sometimes the supposed footprints were mere
               indentations produced by the chances of erosion; sometimes they
               were invertebrate fossils; and sometimes they were faked; but
               quite often they were the tracks of extinct creatures. The
               interpretations resulting from observations of these phenomena
               included legends of gods, heroes and saints: but, on occasion,
               the envisioning of the track?maker was remarkably accurate. This
               account of the folklore of footprints surveys legends from
               Europe, North and South America, Africa and Australia; it
               concludes with the beginning of their scientific observation.",
  journal   = "Ichnos",
  publisher = "Taylor \& Francis",
  volume    =  8,
  number    =  2,
  pages     = "143--163",
  month     =  jun,
  year      =  2001
}

@MASTERSTHESIS{Mutzenberg2007-sy,
  title  = "G{\^e}nese e ocupa{\c c}{\~a}o pr{\'e}-hist{\'o}rica do S{\'\i}tio
            Arqueol{\'o}gico Pedra do Alexandre: uma abordagem a partir da
            caracteriza{\c c}{\~a}o paleoambiental do Vale do Rio
            {Carna{\'u}ba-RN}",
  author = "Mutzenberg, Dem{\'e}trio da Silva",
  year   =  2007,
  school = "Universidade Federal de Pernambuco"
}

@ARTICLE{Mark1999-or,
  title   = "A Stitch in Time: Digital Panoramas and Mosaics",
  author  = "Mark, R and Billo, E",
  journal = "American Indian Rock Art",
  volume  =  25,
  pages   = "155--168",
  year    =  1999
}

@ARTICLE{Pessis1994-yn,
  title    = "Registros rupestres: perfil geogr{\'a}fico e grupo social",
  author   = "Pessis, Anne-Marie",
  abstract = "S{\~a}o feitas reflex{\~o}es sobre a import{\^a}ncia do estudo da
              arte relacionada ao contexto arqueol{\'o}gico. Os s{\'\i}tios
              pr{\'e}-hist{\'o}ricos com pintura rupestre pertencentes {\`a}
              Tradi{\c c}{\~a}o Nordeste e Agreste no Nordeste do Brasil,
              estudados quanto {\`a} sua estrutura arqueol{\'o}gica, espa{\c
              c}os ocupados e rela{\c c}{\~a}o com a cultura material, podem
              contribuir para o conhecimento global dos grupos humanos que os
              produzem.",
  journal  = "rsab",
  volume   =  8,
  number   =  1,
  pages    = "283--289",
  month    =  jun,
  year     =  1994,
  keywords = "Registros Rupestres; Tradi{\c c}{\~a}o Agreste; Tradi{\c c}{\~a}o
              Nordeste",
  language = "pt"
}

@ARTICLE{De_Oliveira2022-kb,
  title    = "{OS} {F{\'O}SSEIS} {AL{\'E}M} {DA} {PALEONTOLOGIA} -- {UMA}
              QUEST{\~A}O {JUR{\'I}DICA}",
  author   = "de Oliveira, Paulo Victor and Viana, Maria Som{\'a}lia Sales and
              de Moura Gon{\c c}alves, Yana",
  abstract = "Brazilian fossils are known worldwide, especially those from the
              Araripe Sedimentary Basin. The Federal Constitution of 1988
              considers fossils as cultural heritage, but the absence of
              specific legislation makes their protection difficult. Fossils as
              goodscultures deserve to be protected and safeguarded in
              scientific collections of public research institutions, such as
              universities and museums; they deserve a prominent place and must
              be accessible to society. This work presents a discussion about
              the legal support that thepaleontological heritage has in Brazil.
              And it shows the need to create legal provisions that guarantee
              their custody, combat trafficking and express punishments and
              sanctions for those who squander the paleontological heritage.",
  journal  = "RAC-PI",
  volume   =  3,
  number   =  3,
  month    =  jan,
  year     =  2022,
  keywords = "Brasil.; Legisla{\c c}{\~a}o.; Patrim{\^o}nio;
              Paleontol{\'o}gico.",
  language = "pt"
}

% The entry below contains non-ASCII chars that could not be converted
% to a LaTeX equivalent.
@ARTICLE{Black_Elk2016-ub,
  title     = "Native Science: Understanding and Respecting Other Ways of
               Thinking",
  author    = "Black Elk, Linda",
  abstract  = "On the Ground• Over generations, Native Americans have developed
               a timely and reliable knowledge of the land, its processes, and
               its management needs. This knowledge has been referred to as
               Native science.• Native science employs many concepts such as
               observation, background research, and experimentation familiar
               to non-Native researchers and recognizes the interconnectedness
               of science. Good rangeland management also requires recognition
               of interrelatedness.• If we are open to it, Native science can
               give us ``new'' ways …",
  journal   = "Rangelands",
  publisher = "Elsevier",
  volume    =  38,
  number    =  1,
  pages     = "3--4",
  month     =  feb,
  year      =  2016,
  keywords  = "Native science; respect; holistic; scientific method"
}

@INCOLLECTION{Staker2006-pr,
  title     = "The earliest known dinosaur trackers of Zion National Park, Utah",
  booktitle = "The {Triassic-Jurassic} Terrestrial Transition",
  author    = "Staker, A",
  volume    =  37,
  pages     = "137",
  year      =  2006
}

@BOOK{Ordinance_No_375_of_September_undated-zp,
  title     = "Establishes Iphan's Material Cultural Heritage Policy and
               provides other measures",
  author    = "{Ordinance No. 375 of September}",
  publisher = "SEI/IPHAN - 0732090.",
  address   = "Bras{\'\i}lia, Federal District, Brazil."
}

@BOOK{Almeida1979-pi,
  title     = "A arte rupestre nos Cariris Velhos",
  author    = "Almeida, R T D",
  publisher = "Editora Universit{\'a}ria/UFPB",
  year      =  1979
}

@MISC{Camargo_Tuta2015-yf,
  title        = "Documentaci{\'o}n de arte rupestre por m{\'e}todos
                  topogr{\'a}ficos en el municipio de Guasca, Cundinamarca",
  booktitle    = "Rupestreweb",
  author       = "Camargo Tuta, Cristian Camilo and Hurtado Agudelo, Diana
                  Carolina and T{\'e}llez Salazar, Mary Luz and Bonilla Romero,
                  Julio",
  year         =  2015,
  howpublished = "\url{http://www.rupestreweb.info/documentacionguasca.html}",
  note         = "Accessed: 2017-8-5"
}

% The entry below contains non-ASCII chars that could not be converted
% to a LaTeX equivalent.
@ARTICLE{Munoz2014-yd,
  title     = "The Conservation Diagnostic Process in Colombian {Rock-Art}
               Research",
  author    = "Mu{\~n}oz, G and Trujillo, J",
  abstract  = "From the first decades of the twentieth century, the visitors of
               European Palaeolithic caves were mainly interested in
               discovering and recording groups of motifs, as well as
               describing and identifying their component elements. Debates
               concerning approaches to recording and interpretation arose in
               the middle years of the same century. Detailed descriptions were
               further developed, transcriptions of panels were made, and
               attention was given to reconstructing the original composition,
               spatial structure, function, and meaning …",
  journal   = "Open-Air Rock-Art Conservation and",
  publisher = "taylorfrancis.com",
  year      =  2014
}

@ARTICLE{Cisneros2022-bw,
  title    = "Digging deeper into colonial palaeontological practices in modern
              day Mexico and Brazil",
  author   = "{Cisneros} and Raja, Nussa{\"\i}bah B and Ghilardi, Aline M and
              Dunne, Emma M and Pinheiro, Felipe L and Regalado Fern{\'a}ndez,
              Omar Rafael and Sales, Marcos A F and Rodr{\'\i}guez-de la Rosa,
              Rub{\'e}n A and Miranda-Mart{\'\i}nez, Adriana Y and
              Gonz{\'a}lez-Mora, Sergio and Bantim, Renan A M and de Lima,
              Flaviana J and Pardo, Jason D",
  abstract = "Scientific practices stemming from colonialism, whereby middle-
              and low-income countries supply data for high-income countries
              and the contributions of local expertise are devalued, are still
              prevalent today in the field of palaeontology. In response to
              these unjust practices, countries such as Mexico and Brazil
              adopted protective laws and regulations during the twentieth
              century to preserve their palaeontological heritage. However,
              scientific colonialism is still reflected in many publications
              describing fossil specimens recovered from these countries. Here,
              we present examples of 'palaeontological colonialism' from
              publications on Jurassic-Cretaceous fossils from NE Mexico and NE
              Brazil spanning the last three decades. Common issues that we
              identified in these publications are the absence of both
              fieldwork and export permit declarations and the lack of local
              experts among authorships. In Mexico, access to many fossil
              specimens is restricted on account of these specimens being
              housed in private collections, whereas a high number of studies
              on Brazilian fossils are based on specimens illegally reposited
              in foreign collections, particularly in Germany and Japan.
              Finally, we outline and discuss the wider academic and social
              impacts of these research practices, and propose exhaustive
              recommendations to scientists, journals, museums, research
              institutions and government and funding agencies in order to
              overcome these practices.",
  journal  = "R Soc Open Sci",
  volume   =  9,
  number   =  3,
  pages    = "210898",
  month    =  mar,
  year     =  2022,
  keywords = "Latin America; illegal fossil trade; palaeontological heritage;
              parachute science; research ethics; scientific colonialism",
  language = "en"
}

@ARTICLE{Pessis_undated-hz,
  title   = "Identidade e classifica{\c c}{\~a}o dos registros gr{\'a}ficos
             pr{\'e}-hist{\'o}ricos do nordeste do Brasil",
  author  = "Pessis, A M",
  journal = "Clio"
}

@BOOK{Leonardi2021-ea,
  title     = "Dinosaur Tracks from Brazil: A Lost World of Gondwana",
  author    = "Leonardi, Giuseppe and de Souza Carvalho, Ismar",
  abstract  = "Dinosaur Tracks from Brazil is the first full-length study of
               dinosaurs in Brazil. Some 500 dinosaur trackways from the
               Cretaceous period still remain in the Rio do Peixe basins of
               Brazil, making it one of the largest trackways in the world.
               Veteran paleontologists Giuseppe Leonardi and Ismar de Souza
               Carvalho painstakingly document and analyze each track found at
               37 individual sites and at approximately 96 stratigraphic
               levels. Richly illustrated and containing a wealth of data,
               Leonardi and de Souza Carvalho brilliantly reconstruct the
               taxonomic groups of the dinosaurs from the area and show how
               they moved across the alluvial fans, meandering rivers, and
               shallow lakes of ancient Gondwana. Dinosaur Tracks from Brazil
               is essential reading for paleontologists.",
  publisher = "Indiana University Press",
  month     =  aug,
  year      =  2021,
  language  = "en"
}

@UNPUBLISHED{Yates2022-sk,
  title    = "T. rex is Fierce, T. rex is Charismatic, T. rex is Litigious:
              Disruptive Objects in Affective Desirescapes",
  author   = "Yates, Donna and Peacock, Emily",
  abstract = "In this paper we present T. rex fossils as disruptive objects
              that have the ability to drastically influence the actions and
              reactions of humans that encounter them. We present a vision of
              the T. rex as being a key node within a web of human and object
              associations that ultimately produces, first, extreme desire in
              humans, and then a breakdown in human relationships resulting in
              disagreements, disputes, lawsuits, and the committing of crime.
              From there we bring these T. rex fossils into the concept of
              desirescape which sees a network of object/object and
              object/human reactions provoking irresistible desire in humans.
              We argue that this desire can push humans to violate law or
              social norms or, in several T. rex cases, sue each other. How
              then should we humans approach T. rex and other disruptive
              objects? Cautiously, and with the knowledge that these objects
              may be more powerful than we are.",
  month    =  nov,
  year     =  2022,
  keywords = "art market; autenticity; desire; desirescapes; dinosaurs;
              disruptive objects; fossils; intellectual property; lure; objects
              and crime; objects and law; T. rex; Tyrannosaurus rex; value"
}

@ARTICLE{Pereira2013-ts,
  title     = "Documenta{\c c}{\~a}o digital da arte rupestre: apresenta{\c
               c}{\~a}o e avalia{\c c}{\~a}o do m{\'e}todo em dois s{\'\i}tios
               de Monte Alegre, Amaz{\^o}nia, Brasil",
  author    = "Pereira, Edithe and Rubio, Trinidad Martinez i and Barbosa,
               Carlos Augusto Palheta",
  abstract  = "Um dos aspectos mais importantes no estudo da arte rupestre
               {\'e} a documenta{\c c}{\~a}o. No Brasil, s{\~a}o raros os
               trabalhos que apresentam os m{\'e}todos e as t{\'e}cnicas
               empregados na documenta{\c c}{\~a}o deste tipo de vest{\'\i}gio
               arqueol{\'o}gico. Grande parte dos estudos publicados no
               pa{\'\i}s est{\'a} voltada para a classifica{\c c}{\~a}o, a
               terminologia, as defini{\c c}{\~o}es crono-estil{\'\i}sticas,
               interpreta{\c c}{\~o}es e compara{\c c}{\~o}es entre conjuntos
               gr{\'a}ficos. Atualmente, a fotografia digital e os programas de
               manipula{\c c}{\~a}o de imagem constituem ferramentas de grande
               utilidade e precis{\~a}o para a documenta{\c c}{\~a}o da arte
               rupestre. Este artigo apresenta os resultados da aplica{\c
               c}{\~a}o do m{\'e}todo do decalque digital na Amaz{\^o}nia,
               desenvolvido pelo Departamento de Arqueologia e
               Pr{\'e}-Hist{\'o}ria da Universidade de Val{\^e}ncia, Espanha.",
  journal   = "Bol. Mus. Para. Em{\'\i}lio Goeldi. Ci{\^e}nc. hum.",
  publisher = "MCTI/Museu Paraense Em{\'\i}lio Goeldi",
  volume    =  8,
  number    =  3,
  pages     = "585--603",
  month     =  dec,
  year      =  2013,
  keywords  = "Arte rupestre; Documenta{\c c}{\~a}o digital; Metodologia;
               Arqueologia; Amaz{\^o}nia",
  language  = "pt"
}

@INCOLLECTION{Leonardi2002-at,
  title     = "Icnof{\'o}sseis da Bacia do Rio do Peixe, {PB}: o mais marcante
               registro de pegadas de dinossauros do Brasil: {SIGEP} 26",
  booktitle = "S{\'\i}tios geol{\'o}gicos e paleontol{\'o}gicos do Brasil",
  author    = "Leonardi, Giuseppe and Carvalho, Ismar de Souza",
  publisher = "Departamento Nacional de Produ{\c c}{\~a}o Mineral (DNPM)",
  pages     = "101--111",
  year      =  2002
}

@ARTICLE{Basedow1914-go,
  title     = "Aboriginal Rock Carvings of Great Antiquity in South Australia",
  author    = "Basedow, Herbert",
  journal   = "The Journal of the Royal Anthropological Institute of Great
               Britain and Ireland",
  publisher = "[Royal Anthropological Institute of Great Britain and Ireland,
               Wiley]",
  volume    =  44,
  pages     = "195--211",
  year      =  1914
}

@INCOLLECTION{Gierlinski2006-kr,
  title     = "Footprint of a large, Early Jurassic ornithischian from the
               ancient sacred site of Kontrewers",
  booktitle = "The {Triassic-Jurassic} Terrestrial Transition: 37",
  author    = "Gierlinski, G D and Kowalski, K Z",
  editor    = "{Jerry D. Harris, Spencer G. Lucas, Justin A. Speilmann, Martin
               G. Lockley, Andrew R.C. Milner, James I. Kirkland}",
  publisher = "New Mexico Museum of Natural History and Science Bulletin",
  volume    =  37,
  pages     = "217--220",
  year      =  2006
}

@BOOK{Santos_Junior2022-qq,
  title   = "A simbologia rupestre do Rio Grande do Norte",
  author  = "Santos J{\'u}nior, Valdeci",
  volume  = "Edi{\c c}{\~a}o do Autor",
  year    =  2022,
  address = "Mossor{\'o}, RN"
}

@ARTICLE{Martin1996-uq,
  title   = "{O} cemit{\'e}rio {Pr{\'e}-Hist{\'o}rico} Pedra do Alexandre em
             Carna{\'u}ba dos Dantas, {RN}",
  author  = "Martin, G",
  journal = "Clio--S{\'e}rie Arqueol{\'o}gica",
  year    =  1996
}

@BOOK{Mayor2000-vm,
  title     = "The First Fossil Hunters: Paleontology in Greek and Roman Times",
  author    = "Mayor, Adrienne",
  abstract  = "The fascinating story of how the fossils of dinosaurs, mammoths,
               and other extinct animals influenced some of the most
               spectacular creatures of classical mythology Griffins, Centaurs,
               Cyclopes, and Giants--these fabulous creatures of classical
               mythology continue to live in the modern imagination through the
               vivid accounts that have come down to us from the ancient Greeks
               and Romans. But what if these beings were more than merely
               fictions? What if monstrous creatures once roamed the earth in
               the very places where their legends first arose? This is the
               arresting and original thesis that Adrienne Mayor explores in
               The First Fossil Hunters. Through careful research and
               meticulous documentation, she convincingly shows that many of
               the giants and monsters of myth did have a basis in fact--in the
               enormous bones of long-extinct species that were once abundant
               in the lands of the Greeks and Romans. As Mayor shows, the
               Greeks and Romans were well aware that a different breed of
               creatures once inhabited their lands. They frequently
               encountered the fossilized bones of these primeval beings, and
               they developed sophisticated concepts to explain the fossil
               evidence, concepts that were expressed in mythological stories.
               The legend of the gold-guarding griffin, for example, sprang
               from tales first told by Scythian gold-miners, who, passing
               through the Gobi Desert at the foot of the Altai Mountains,
               encountered the skeletons of Protoceratops and other dinosaurs
               that littered the ground. Like their modern counterparts, the
               ancient fossil hunters collected and measured impressive
               petrified remains and displayed them in temples and museums;
               they attempted to reconstruct the appearance of these
               prehistoric creatures and to explain their extinction. Long
               thought to be fantasy, the remarkably detailed and perceptive
               Greek and Roman accounts of giant bone finds were actually based
               on solid paleontological facts. By reading these neglected
               narratives for the first time in the light of modern scientific
               discoveries, Adrienne Mayor illuminates a lost world of ancient
               paleontology. As Peter Dodson writes in his Foreword,
               ``Paleontologists, classicists, and historians as well as
               natural history buffs will read this book with the greatest of
               delight--surprises abound.''",
  publisher = "Princeton University Press",
  year      =  2000,
  language  = "en"
}

@ARTICLE{Bednarik_Robert_G2020-pr,
  title     = "Developments in Petroglyph Dating",
  author    = "{Bednarik Robert G}",
  abstract  = "In the short history of scientific approaches to estimating the
               age of rock art there have been many fascinating developments
               already. Here I provide a brief personal account of some of
               these developments, focussing especially on the more recent.
               Recent experiences in the use of carbonaceous substances for
               carbon isotope analysis, the experimental use of field XRF
               spectrometry to determine the age of mineral crusts covering
               petroglyph's, recent developments in the use of micro erosion
               analysis in various contexts, and the development of digitised
               colorimetry to achieve seriation dating of ferro manganese
               patinae all show promise.",
  journal   = "Rock Art Research",
  publisher = "Australian Rock Art Research Association",
  volume    =  27,
  number    =  2,
  pages     = "217--222",
  month     =  dec,
  year      =  2020
}

@INPROCEEDINGS{noauthor_undated-nu,
  title           = "Holocene Megafauna in Brazil: New records in Itapipoca
                     (Cear{\'a}) and Miranda (Mato Grosso do Sul)",
  booktitle       = "Boletim de Resumos {XII} Simp{\'o}sio Brasileiro de
                     Paleontologia de Vertebrados",
  institution     = "UFSM",
  conference      = "Simp{\'o}sio Brasileiro de Paleontologia de Vertebrados",
  location        = "Santa Maria, Rio Grande do Sul"
}

% The entry below contains non-ASCII chars that could not be converted
% to a LaTeX equivalent.
@ARTICLE{Neves2023-kg,
  title     = "Annual isotopic diet ({$\delta$13C}, {$\delta$18O}) of
               Notiomastodon platensis in the Brazilian Intertropical region
               during the Last Glacial Maximum",
  author    = "Neves, Gisele Aparecida dos Santos and Ghilardi, Aline Marcele
               and Felizmino de Ara{\'u}jo, Francisco Tib{\'e}rio and
               Cherkinsky, Alexander and Dantas, M{\'a}rio Andr{\'e} Trindade",
  abstract  = "Notiomastodon platensis was a Pleistocene proboscidean endemic
               to South America, and until now, the unique proboscidean taxon
               recognized in Brazil, representing one of the most important
               herbivorous megamammals present in the Brazilian Intertropical
               Region (BIR). The aim of this study was to analyze $\delta$13C
               and $\delta$18O isotopic signatures from samples from two dentin
               incremental layers of an individual tusk from the Sousa
               municipality (Para{\'\i}ba State, Brazil), in order to infer
               diet, niche breadth, and paleoenvironment. Radiocarbon dating
               suggests that the studied individual lived in the Last Glacial
               Maximum age (24,190--24,567 Cal yr BP), and probably had a
               mixed-feeder diet with slightly higher consumption of C3 plants
               ($\delta$13C = −7.5 $\pm$ 0.2‰, pi = 68\%) during two years of
               its life. We suggest a generalist habit (BA = 0.83) for this
               individual, similar to the results found for this species in
               other BIR locations. In addition, we suggest that the individual
               from Sousa/PB lived in a wetter environment ($\delta$18O = 27.2
               $\pm$ 0.5‰) when compared to other localities in the BIR.",
  journal   = "J. South Amer. Earth Sci.",
  publisher = "Elsevier",
  volume    =  131,
  pages     = "104592",
  month     =  nov,
  year      =  2023,
  keywords  = "South America; Proboscidea; Radiocarbon dating; Megafauna;
               Stable isotopes"
}

@BOOK{Mayor2013-kh,
  title     = "Fossil Legends of the First Americans",
  author    = "Mayor, Adrienne",
  abstract  = "The burnt-red badlands of Montana's Hell Creek are a vast
               graveyard of the Cretaceous dinosaurs that lived 68 million
               years ago. Those hills were, much later, also home to the Sioux,
               the Crows, and the Blackfeet, the first people to encounter the
               dinosaur fossils exposed by the elements. What did Native
               Americans make of these stone skeletons, and how did they
               explain the teeth and claws of gargantuan animals no one had
               seen alive? Did they speculate about their deaths? Did they
               collect fossils? Beginning in the East, with its Ice Age
               monsters, and ending in the West, where dinosaurs lived and
               died, this richly illustrated and elegantly written book
               examines the discoveries of enormous bones and uses of fossils
               for medicine, hunting magic, and spells. Well before Columbus,
               Native Americans observed the mysterious petrified remains of
               extinct creatures and sought to understand their transformation
               to stone. In perceptive creation stories, they visualized the
               remains of extinct mammoths, dinosaurs, pterosaurs, and marine
               creatures as Monster Bears, Giant Lizards, Thunder Birds, and
               Water Monsters. Their insights, some so sophisticated that they
               anticipate modern scientific theories, were passed down in oral
               histories over many centuries. Drawing on historical sources,
               archaeology, traditional accounts, and extensive personal
               interviews, Adrienne Mayor takes us from Aztec and Inca fossil
               tales to the traditions of the Iroquois, Navajos, Apaches,
               Cheyennes, and Pawnees. Fossil Legends of the First Americans
               represents a major step forward in our understanding of how
               humans made sense of fossils before evolutionary theory
               developed.",
  publisher = "Princeton University Press",
  month     =  oct,
  year      =  2013,
  keywords  = "Paleontology; Pleistocene; Agate Fossil Beds National Monument;
               Fossil Cycad National Monument; Columbian mammoth; Dinosaur
               National Monument; Prehistoric reptile; Black Hills Institute of
               Geological Research; Hagerman Fossil Beds National Monument;
               Fossil Hunter; Dinosaur Provincial Park; Society of Vertebrate
               Paleontology; Fossil trackway; Lenape Stone; Dinosaur egg;
               Fossil collecting; Pterosaur; Archaeology; Pleistocene
               megafauna; Brontosaurus; Mastodon; Vertebrate paleontology; Bone
               Cabin Quarry; Peabody Museum of Natural History; Pentaceratops;
               Mosasaur; Invertebrate paleontology; Triceratops; Bone Wars;
               Mastodons; Uintatherium; Cretaceous; Pteranodon; Charles Darwin;
               Dilophosaurus; Ichthyosaur; Megatherium; Paleolithic;
               Nodosaurus; Big Bone Lick State Park; Journal of Vertebrate
               Paleontology; Ornithopod; Holocene; Paleo-Indians; Allosaurus;
               Dinosaur Museum; Living dinosaur; Mesozoic; Dinosaur;
               Corythosaurus; Titanosaurus; Uranium mining; Thescelosaurus;
               Cenozoic; Apatosaurus; Ancient Relics (Shadow of the Ancients);
               Sonorasaurus; Triassic; Abenaki; Tyrannosaurus; Chasmosaurus;
               Brachylophosaurus; Albertosaurus; titanothere; Silvisaurus;
               Alamosaurus; Jedediah Smith; George Gaylord Simpson; Chaco
               Culture National Historical Park; Living fossil; Glyptodont;
               Cave bear; Stegosaurus; Sauroposeidon; Zuni mythology;
               Entelodont; Petroglyph; Flint Hills; Jurassic; Late Triassic;
               Geologist; Paleozoic; Camarasaurus; Teotihuacan; Pawnee Scouts;
               Komodo dragon; Theropoda; American Museum of Natural History;
               Carboniferous; Comanche; John Wesley Powell; Petrified Forest
               National Park; Pre-Columbian era; Morrison Formation; Joseph
               Tyrrell; Eocene; Creation myth; Navajo Sandstone; Aztec Empire;
               Phytosaur",
  language  = "en"
}

@PHDTHESIS{Limaverde2017-st,
  title     = "Arqueologia Social Inclusiva. A Funda{\c c}{\~a}o Casa Grande e
               a Gest{\~a}o do Patrim{\'o}nio Cultural da Chapada do Araripe",
  author    = "Limaverde, Rosiane",
  abstract  = "Esta tese apresenta o estudo de caso da Funda{\c c}{\~a}o Casa
               Grande que utiliza dos conhecimentos sistematizados pela
               arqueologia, no delineamento de solu{\c c}{\~o}es pr{\'a}ticas e
               caminhos frente aos problemas concretos da comunidade de Nova
               Olinda, Chapada do Araripe, Brasil. Essa comunidade atrav{\'e}s
               de suas crian{\c c}as, p{\^o}de legitimar a heran{\c c}a do
               patrim{\^o}nio arqueol{\'o}gico como guardi{\~a}s da mem{\'o}ria
               local, construindo cidadania e dignificando suas pr{\'o}prias
               vidas. Essas heran{\c c}as revividas, foram recriadas e
               retransmitidas pelas pr{\'o}prias crian{\c c}as na constru{\c
               c}{\~a}o da cidadania: Inventariando, conhecendo, preservando,
               partilhando e divulgando os antigos e novos saberes. Com essa
               experi{\^e}ncia, p{\^o}de-se ainda inferir que a arqueologia
               deve sim, proporcionar e desenvolver os interesses
               cient{\'\i}ficos e sociais de produ{\c c}{\~a}o de conhecimento
               sobre a heran{\c c}a cultural numa pequena comunidade,inserida
               em um macro contexto arqueol{\'o}gico, como a Chapada do Araripe
               e o Nordeste do Brasil. Neste processo de entrega do
               patrim{\^o}nio cultural {\`a} contemporaneidade a arqueologia
               inscreve um potencial fundamental de desenvolvimento de uma
               Arqueologia Social Inclusiva, embasada numa experi{\^e}ncia
               concreta, mas ao mesmo tempo intang{\'\i}vel de reafirma{\c
               c}{\~a}o de identidade.",
  publisher = "estudogeral.uc.pt",
  year      =  2017,
  keywords  = "Arqueologia social inclusiva; identidade; heran{\c c}a;
               patrim{\^o}nio; doctoralThesis",
  language  = "pt"
}

@MISC{Yuji_Okuyama2014-id,
  title        = "A fotografia nos procedimentos de documenta{\c c}{\~a}o
                  visual da arte rupestre",
  booktitle    = "Rupestreweb",
  author       = "Yuji Okuyama, Adolfo and Dias de Assis, N{\'\i}via Paula and
                  Kestering, Celito and de Negreiros Oliveira, Ana Stela",
  year         =  2014,
  howpublished = "\url{http://www.rupestreweb.info/fotografiaarterupestre.html}",
  note         = "Accessed: 2014-4-4"
}
